# Supplementary material for: A Heuristic Model of Alcohol Dependence
Source: PLoS One. 2014 Mar 21;9(3):e92221. doi: 10.1371/journal.pone.0092221 (PMC3962390; doi:10.1371/journal.pone.0092221)
Supplement: Supplement S2 — (M) [file pone.0092221.s002.m]

function Main()

t0 = 0;
tf = 10000;
hr = 1;


DA_s = 100;
Ach_s = 100;
HT_s = 100;
Glu_s = 200;
NA_s = 100;
GABA_s = 150;


Xd0(1) = DA_s;
Xd0(2) = Ach_s;
Xd0(3) = HT_s;
Xd0(4) = Glu_s;
Xd0(5) = NA_s;
Xd0(6) = GABA_s;


Kda_synthesis = 1;
Kach_synthesis = 1;
Kht_synthesis = 1 ;
Kglu_synthesis = 1;
Kna_synthesis = 1;
Kgaba_synthesis = 1;


Gda_ach = 0.5;
Gda_ht = 0.20;
Gda_glu = 0.5;
Gda_na = 0.5;
Gda_gaba = -0.3;
Hda_da = 1;

Gach_da = -0.3;
Gach_ht = -0.3;
Gach_glu = 0.5;
Gach_na = -0.3;
Gach_gaba = -0.3;
Hach_ach = 1 ;

Ght_da = -0.2;
Ght_ach = 0.5;
Ght_glu = 0.5;
Ght_na = -0.3;
Ght_gaba = -0.3 ;
Hht_ht = 1;

Gglu_da = -0.3;
Gglu_ach = 0.5;
Gglu_ht = 0.5;
Gglu_na = 0.5;
Gglu_gaba = -0.3;
Hglu_glu = 1;

Gna_da = 0.5 ;
Gna_ach = 0.5;
Gna_ht = 0.5 ;
Gna_glu = 0.5;
Gna_gaba = -0.3;
Hna_na = 1;


Ggaba_da = -0.3;
Ggaba_ach = 0.5;
Ggaba_ht = -0.3;
Ggaba_glu = 0.5;
Ggaba_na = -0.3;
Hgaba_gaba = 1;


Wht = 1;
Wda = 1;
Wglu = 1;
Wgaba = 1;
Wht_da = 1;
Wna = 1;
Wglu_gaba = 1;
Wach = 1;
Wht_da_na = 1;
Wach_glu_gaba = 1;


Kda_degradation = Kda_synthesis *Ach_s^Gda_ach *HT_s^Gda_ht *Glu_s^Gda_glu *NA_s^Gda_na *GABA_s^Gda_gaba / DA_s^Hda_da;
Kach_degradation = Kach_synthesis *DA_s^Gach_da *HT_s^Gach_ht *Glu_s^Gach_glu *NA_s^Gach_na *GABA_s^Gach_gaba / Ach_s^Hach_ach;
Kht_degradation = Kht_synthesis *DA_s^Ght_da *Ach_s^Ght_ach *Glu_s^Ght_glu *NA_s^Ght_na *GABA_s^Ght_gaba / HT_s^Hht_ht;
Kglu_degradation = Kglu_synthesis *DA_s^Gglu_da *Ach_s^Gglu_ach *HT_s^Gglu_ht *NA_s^Gglu_na *GABA_s^Gglu_gaba / Glu_s^Hglu_glu;
Kna_degradation = Kna_synthesis *DA_s^Gna_da *Ach_s^Gna_ach *HT_s^Gna_ht *Glu_s^Gna_glu *GABA_s^Gna_gaba / NA_s^Hna_na;
Kgaba_degradation = Kgaba_synthesis *DA_s^Ggaba_da *Ach_s^Ggaba_ach *HT_s^Ggaba_ht *Glu_s^Ggaba_glu *NA_s^Ggaba_na / GABA_s^Hgaba_gaba;


		Wda = Wht * HT_s / DA_s
		ssBalance_HT_DA = Wht * HT_s - Wda * DA_s
		ssGain_HT_DA = HT_s + DA_s
		
		Wgaba = Wglu * Glu_s / GABA_s
		ssBalance_Glu_GABA = Wglu * Glu_s - Wgaba * GABA_s
		ssGain_Glu_GABA = Glu_s + GABA_s

		Wna = Wht_da * ssGain_HT_DA / NA_s
		ssBalance_HT_DA_NA = Wht_da * ssGain_HT_DA - Wna * NA_s
		ssGain_HT_DA_NA = ssGain_HT_DA + NA_s
		
		Wach = Wglu_gaba * ssGain_Glu_GABA / Ach_s
		ssBalance_Ach_Glu_GABA = Wach * Ach_s - Wglu_gaba * ssGain_Glu_GABA
		ssGain_Ach_Glu_GABA = Ach_s + ssGain_Glu_GABA
		
		Wach_glu_gaba = Wht_da_na * ssGain_HT_DA_NA / ssGain_Ach_Glu_GABA
		ssOverallBalance = Wht_da_na * ssGain_HT_DA_NA - Wach_glu_gaba * ssGain_Ach_Glu_GABA
		ssOverallGain = ssGain_HT_DA_NA + ssGain_Ach_Glu_GABA
	

		t1span = [t0: hr: tf];
		options = odeset('NonNegative', ones(size(Xd0)), 'OutputFcn', @odeplot, 'stats', 'on', 'RelTol', 1E-5, 'AbsTol', 1E-6);
		[tspan, Xd] = ode23s(@Mobile, t1span, Xd0, [], Kda_synthesis, Kda_degradation, Gda_ach, Gda_ht, Gda_glu, Gda_na, Gda_gaba, Hda_da, ...
		Kach_synthesis, Kach_degradation, Gach_da , Gach_ht , Gach_glu, Gach_na, Gach_gaba, Hach_ach, Kht_synthesis, Kht_degradation, Ght_da, Ght_ach, Ght_glu, Ght_na, Ght_gaba, Hht_ht, ...
		Kglu_synthesis, Kglu_degradation, Gglu_da, Gglu_ach, Gglu_ht, Gglu_na, Gglu_gaba, Hglu_glu, Kna_synthesis, Kna_degradation, Gna_da, Gna_ach, Gna_ht, Gna_glu, Gna_gaba, Hna_na, ...
		Kgaba_synthesis, Kgaba_degradation, Ggaba_da, Ggaba_ach, Ggaba_ht, Ggaba_glu, Ggaba_na, Hgaba_gaba, Wht, Wda, Wglu, Wgaba, Wht_da, Wna, Wglu_gaba, Wach, Wht_da_na, Wach_glu_gaba, options);
	

		Dynamics_DA = Xd(:, 1);
		Dynamics_Ach = Xd(:, 2);
		Dynamics_HT = Xd(:, 3);
		Dynamics_Glu = Xd(:, 4);
		Dynamics_NA = Xd(:, 5);
		Dynamics_GABA = Xd(:, 6);
	
end


function [dxdt] = Mobile(t, Xd, Kda_synthesis, Kda_degradation, Gda_ach, Gda_ht, Gda_glu, Gda_na, Gda_gaba, Hda_da, ...
	Kach_synthesis, Kach_degradation, Gach_da , Gach_ht , Gach_glu, Gach_na, Gach_gaba, Hach_ach, Kht_synthesis, Kht_degradation, Ght_da, Ght_ach, Ght_glu, Ght_na, Ght_gaba, Hht_ht, ...
	Kglu_synthesis, Kglu_degradation, Gglu_da, Gglu_ach, Gglu_ht, Gglu_na, Gglu_gaba, Hglu_glu, Kna_synthesis, Kna_degradation, Gna_da, Gna_ach, Gna_ht, Gna_glu, Gna_gaba, Hna_na, ...
	Kgaba_synthesis, Kgaba_degradation, Ggaba_da, Ggaba_ach, Ggaba_ht, Ggaba_glu, Ggaba_na, Hgaba_gaba, Wht, Wda, Wglu, Wgaba, Wht_da, Wna, Wglu_gaba, Wach, Wht_da_na, Wach_glu_gaba, options);

	DA = Xd(1);
	Ach = Xd(2);
	HT = Xd(3);
	Glu = Xd(4);
	NA = Xd(5);
	GABA = Xd(6);


Vda_synthesis = Kda_synthesis*Ach^Gda_ach*HT^Gda_ht*Glu^Gda_glu*NA^Gda_na*GABA^Gda_gaba;
Vda_degradation = Kda_degradation*DA^Hda_da  ;
Vach_synthesis = Kach_synthesis*DA^Gach_da*HT^Gach_ht*Glu^Gach_glu*NA^Gach_na*GABA^Gach_gaba ;
Vach_degradation = Kach_degradation*Ach^Hach_ach   ;
Vht_synthesis = Kht_synthesis*DA^Ght_da*Ach^Ght_ach*Glu^Ght_glu*NA^Ght_na*GABA^Ght_gaba;
Vht_degradation = Kht_degradation*HT^Hht_ht  ;
Vglu_synthesis = Kglu_synthesis*DA^Gglu_da*Ach^Gglu_ach*HT^Gglu_ht*NA^Gglu_na*GABA^Gglu_gaba ;
Vglu_degradation = Kglu_degradation*Glu^Hglu_glu   ;
Vna_synthesis = Kna_synthesis*DA^Gna_da*Ach^Gna_ach*HT^Gna_ht*Glu^Gna_glu*GABA^Gna_gaba;
Vna_degradation = Kna_degradation*NA^Hna_na  ;
Vgaba_synthesis = Kgaba_synthesis*DA^Ggaba_da*Ach^Ggaba_ach*HT^Ggaba_ht*Glu^Ggaba_glu*NA^Ggaba_na ;
Vgaba_degradation = Kgaba_degradation*GABA^Hgaba_gaba;


	% DA = Xd(1)
	dxdt(1, 1) = +Vda_synthesis-Vda_degradation;


	% Ach = Xd(2)
	dxdt(2, 1) = +Vach_synthesis-Vach_degradation;


	% HT = Xd(3)
	dxdt(3, 1) = +Vht_synthesis-Vht_degradation;


	% Glu = Xd(4)
	dxdt(4, 1) = +Vglu_synthesis-Vglu_degradation;


	% NA = Xd(5)
	dxdt(5, 1) = +Vna_synthesis-Vna_degradation;


	% GABA = Xd(6)
	dxdt(6, 1) = +Vgaba_synthesis-Vgaba_degradation;

return;
end
